# Supplementary material for: Two Natural Flavonoid Substituted Polysaccharides from Tamarix chinensis: Structural Characterization and Anticomplement Activities
Source: Molecules. 2022 Jul 15;27(14):4532. doi: 10.3390/molecules27144532 (PMC9315555; doi:10.3390/molecules27144532)
Supplement: Supplementary file 1 [file molecules-27-04532-s001.zip]

Archive with 1 entries (1 files):
- molecules-1823444-supplementary.pdf
